# Supplementary material for: Tackling the Taxonomic Challenges in the Family Scoliidae (Insecta, Hymenoptera) Using an Integrative Approach: A Case Study from Southern China
Source: Insects. 2021 Oct 1;12(10):892. doi: 10.3390/insects12100892 (PMC8539399; doi:10.3390/insects12100892)
Supplement: Supplementary file 1 [file insects-12-00892-s001.zip]

Archive with 2 entries (2 files):
- Table S3.pdf
- Tables S1 & S2.pdf
